# Supplementary material for: Resistance Gene-Directed Genome Mining of 50 Aspergillus Species
Source: mSystems. 2019 May 14;4(4):e00085-19. doi: 10.1128/mSystems.00085-19 (PMC6517689; doi:10.1128/mSystems.00085-19)
Supplement: TABLE S1 [file mSystems.00085-19-st001.csv]

Genus	Species	section	jgi_link	Genbank
Aspergillus	aculeatinus	Nigri	genome.jgi.doe.gov/Aspacu1	PSTE00000000.1
Aspergillus	brunneoviolaceus	Nigri	genome.jgi.doe.gov/Aspbru1	PSTC00000000.1
Aspergillus	campestris	Candidi	genome.jgi.doe.gov/Aspcam1	MSFM00000000.1
Aspergillus	ellipticus	Nigri	genome.jgi.doe.gov/Aspell1	PSSY00000000.1
Aspergillus	eucalypticola	Nigri	genome.jgi.doe.gov/Aspeuc1	MSFU00000000.1
Aspergillus	heteromorphus	Nigri	genome.jgi.doe.gov/Asphet1	MSFL00000000.1
Aspergillus	homomorphus	Nigri	genome.jgi.doe.gov/Asphom1	PSTJ00000000.1
Aspergillus	niger (lacticoffeatus)	Nigri	genome.jgi.doe.gov/Asplac1	MSFR00000000.1
Aspergillus	neoniger	Nigri	genome.jgi.doe.gov/Aspneo1	MSFP00000000.1
Aspergillus	novofumigatus	Fumigati	genome.jgi.doe.gov/Aspnov1	MSZS00000000.1
Aspergillus	ochraceoroseus	Ochraceorosei	genome.jgi.doe.gov/Aspoch1	MSFN00000000.2
Aspergillus	piperis	Nigri	genome.jgi.doe.gov/Asppip1	PSTD00000000.1
Aspergillus	saccharolyticus	Nigri	genome.jgi.doe.gov/Aspsac1	MSFQ00000000.1
Aspergillus	sclerotiicarbonarius	Nigri	genome.jgi.doe.gov/Aspscle1	PSSZ00000000.1
Aspergillus	sclerotioniger	Nigri	genome.jgi.doe.gov/Aspscl1	MSFK00000000.1
Aspergillus	steynii	Circumdati	genome.jgi.doe.gov/Aspste1	MSFO00000000.1
Aspergillus	uvarum	Nigri	genome.jgi.doe.gov/Aspuva1	MSFT00000000.1
Aspergillus	vadensis	Nigri	genome.jgi.doe.gov/Aspvad1	MSFS00000000.1
Aspergillus	violaceofuscus	Nigri	genome.jgi.doe.gov/Aspvio1	PSTA00000000.1
Aspergillus	fijiensis	Nigri	genome.jgi.doe.gov/Aspfij1	PSTG00000000.1
Aspergillus	ibericus	Nigri	genome.jgi.doe.gov/Aspibe1	PSTI00000000.1
Aspergillus	japonicus	Nigri	genome.jgi.doe.gov/Aspjap1	PSTF00000000.1
Aspergillus	costaricaensis	Nigri	genome.jgi.doe.gov/Aspcos1	PSTH00000000.1
Aspergillus	luchuensis CBS 106.47	Nigri	genome.jgi.doe.gov/Aspfo1	MRBP00000000.1
Aspergillus	aculeatus	Nigri	genome.jgi.doe.gov/Aspac1	MRCK00000000.1
Aspergillus	brasiliensis	Nigri	genome.jgi.doe.gov/Aspbr1	LJXV00000000.1
Aspergillus	carbonarius	Nigri	genome.jgi.doe.gov/Aspca3	AHIG00000000.1
Aspergillus	clavatus	Clavati	genome.jgi.doe.gov/Aspcl1	AAKD00000000.3
Aspergillus	flavus	Flavi	genome.jgi.doe.gov/Aspfl1	AAIH00000000.2
Aspergillus	fumigatus A1163	Fumigati	genome.jgi.doe.gov/Aspfu_A1163_1	ABDB00000000.1
Aspergillus	fumigatus	Fumigati	genome.jgi.doe.gov/Aspfu1	AAHF00000000.1
Aspergillus	glaucus	Aspergillus	genome.jgi.doe.gov/Aspgl1	LSTL00000000.1
Aspergillus	nidulans	Nidulantes	genome.jgi.doe.gov/Aspnid1	AACD00000000.1
Aspergillus	niger ATCC 1015	Nigri	genome.jgi.doe.gov/Aspni7	ACJE00000000.1
Aspergillus	niger CBS 513.88	Nigri	genome.jgi.doe.gov/Aspni_DSM_1	AM269948-AM270415
Aspergillus	oryzae	Flavi	genome.jgi.doe.gov/Aspor1	JZJM00000000.1
Aspergillus	niger (phoenicis)	Nigri	genome.jgi.doe.gov/Aspph1	QQUR00000000.1
Aspergillus	sydowii	Nidulantes	genome.jgi.doe.gov/Aspsy1	MRCH00000000.1
Aspergillus	terreus	Terrei	genome.jgi.doe.gov/Aspte1	AAJN00000000.1
Aspergillus	tubingensis	Nigri	genome.jgi.doe.gov/Asptu1	LJXU00000000.1
Aspergillus	versicolor	Nidulantes	genome.jgi.doe.gov/Aspve1	MRBN00000000.1
Aspergillus	luchuensis IFO 4308	Nigri	genome.jgi.doe.gov/Aspka1_1	BACL00000000.1
Aspergillus	wentii	Cremei	genome.jgi.doe.gov/Aspwe1	LJSE00000000.1
Aspergillus	fischeri	Fumigati	genome.jgi.doe.gov/Neofi1	AAKE00000000.3
Aspergillus	taichungensis	Candidi	genome.jgi.doe.gov/Asptaic1	PKFW00000000.1
Aspergillus	ruber	Aspergillus	genome.jgi.doe.gov/Eurhe1	AWRT00000000.1
Penicillium	brevicompactum AgRF18	Penicillium	genome.jgi.doe.gov/PenbrAgRF18_1
Aspergillus	elegans	Circumdati	genome.jgi.doe.gov/Aspele1
Aspergillus	welwitschiae	Nigri	genome.jgi.doe.gov/Aspwel1	QQZQ00000000.1
Aspergillus	indologenus	Nigri	genome.jgi.doe.gov/Aspind1	PSTB00000000.1
Aspergillus	candidus CBS 102.13	Candidi	genome.jgi.doe.gov/Aspcand1	PKFS00000000.1
