# Supplementary material for: Resistance Gene-Directed Genome Mining of 50 Aspergillus Species
Source: mSystems. 2019 May 14;4(4):e00085-19. doi: 10.1128/mSystems.00085-19 (PMC6517689; doi:10.1128/mSystems.00085-19)
Supplement: TABLE S2 [file mSystems.00085-19-st002.csv]

ProteinFamily	Strict_org90	Strict_org98	Strict_Skip3_org90	Strict_Skip3_org98	X2_org90	X2_org98	X2_Skip3_org90	X2_Skip3_org98	X3_org90	X3_org98	X3_Skip3_org90	X3_skip3_org98
579782	0	0	1	0	0	0	1	0	0	0	1	0
583706	0	0	1	1	0	0	1	1	0	0	1	1
586423	0	0	0	0	0	0	1	1	0	0	1	1
586466	0	0	1	0	0	0	1	0	0	0	1	0
586997	0	0	1	0	0	0	1	0	0	0	1	0
587158	0	0	0	0	0	0	1	0	0	0	0	0
587286	1	1	1	1	1	1	1	1	1	1	1	1
587454	0	0	0	0	1	1	1	1	1	1	1	1
587484	1	0	0	0	0	0	0	0	0	0	0	0
587507	0	0	0	0	0	0	1	1	0	0	0	0
587711	0	0	1	1	0	0	1	1	0	0	1	1
588109	0	0	1	0	1	0	1	0	1	0	1	0
588183	1	0	0	0	0	0	0	0	0	0	0	0
588205	0	0	0	0	1	1	1	1	1	1	1	1
588403	1	1	1	1	1	1	1	1	1	1	1	1
588505	0	0	0	0	1	1	1	1	0	0	0	0
588727	1	0	0	0	0	0	0	0	0	0	0	0
588743	0	0	0	0	0	0	1	0	0	0	1	0
588804	1	0	1	0	1	0	1	0	1	0	1	0
588850	0	0	0	0	0	0	1	1	0	0	1	1
588879	0	0	1	0	0	0	1	0	0	0	1	0
588957	1	0	0	0	0	0	0	0	0	0	0	0
589167	0	0	1	1	0	0	1	1	0	0	1	1
589332	0	0	0	0	0	0	1	0	0	0	0	0
589362	0	0	1	1	0	0	1	1	0	0	1	1
589458	0	0	0	0	0	0	1	0	0	0	1	0
589644	1	0	0	0	0	0	0	0	0	0	0	0
589877	1	0	0	0	0	0	0	0	0	0	0	0
589887	0	0	0	0	0	0	1	0	0	0	0	0
590331	0	0	0	0	0	0	1	1	0	0	0	0
590403	0	0	1	0	0	0	1	0	0	0	1	0
590449	0	0	1	1	0	0	1	1	0	0	1	1
590541	0	0	0	0	0	0	1	1	0	0	0	0
590711	0	0	1	1	1	1	1	1	1	1	1	1
590810	0	0	0	0	0	0	1	1	0	0	1	1
591174	0	0	0	0	0	0	1	0	0	0	0	0
591180	0	0	0	0	0	0	1	0	0	0	0	0
591262	0	0	0	0	1	1	1	1	0	0	0	0
591405	0	0	1	0	0	0	1	0	0	0	1	0
592093	0	0	1	0	0	0	1	0	0	0	1	0
592222	0	0	0	0	0	0	1	0	0	0	0	0
592302	0	0	0	0	0	0	1	1	0	0	0	0
592348	0	0	1	0	0	0	1	0	0	0	1	0
592362	0	0	1	1	0	0	1	1	0	0	1	1
592547	0	0	0	0	1	1	1	1	0	0	0	0
592748	1	0	0	0	0	0	0	0	0	0	0	0
592908	0	0	0	0	0	0	1	0	0	0	1	0
593464	0	0	1	1	0	0	1	1	0	0	1	1
593871	1	1	1	1	1	1	1	1	1	1	1	1
594101	0	0	0	0	1	1	1	1	0	0	0	0
594839	1	0	1	0	1	0	1	0	1	0	1	0
595067	0	0	1	0	0	0	1	0	0	0	1	0
595069	0	0	1	0	1	0	1	0	0	0	1	0
595071	0	0	1	1	1	1	1	1	0	0	1	1
595608	0	0	0	0	1	0	1	0	0	0	0	0
595862	0	0	0	0	1	1	1	1	0	0	0	0
596045	1	0	0	0	0	0	0	0	0	0	0	0
596406	0	0	1	1	0	0	1	1	0	0	1	1
596484	0	0	1	1	0	0	1	1	0	0	1	1
596511	0	0	1	0	0	0	1	0	0	0	1	0
596585	1	0	0	0	0	0	0	0	0	0	0	0
596590	1	0	0	0	0	0	0	0	0	0	0	0
596635	0	0	1	1	0	0	1	1	0	0	1	1
596823	1	0	0	0	0	0	0	0	0	0	0	0
596856	0	0	1	0	1	0	1	0	1	0	1	0
596896	0	0	0	0	1	1	1	1	1	1	1	1
596899	0	0	0	0	1	0	1	0	0	0	1	0
597203	0	0	0	0	0	0	1	1	0	0	0	0
597256	1	0	0	0	0	0	0	0	0	0	0	0
597268	1	1	1	1	1	1	1	1	1	1	1	1
597432	0	0	0	0	1	1	1	1	0	0	0	0
598044	1	0	0	0	0	0	0	0	0	0	0	0
